# Supplementary material for: Protective Effects of Lactobacillus plantarum CCFM8610 against Acute Toxicity Caused by Different Food-Derived Forms of Cadmium in Mice
Source: Int J Mol Sci. 2021 Oct 13;22(20):11045. doi: 10.3390/ijms222011045 (PMC8537435; doi:10.3390/ijms222011045)
Supplement: Supplementary file 1 [file ijms-22-11045-s001.zip]

Archive with 1 entries (1 files):
- ijms-1397520-supplementary.pdf
